# Supplementary material for: Encapsulated peracetic acid as a valid broad-spectrum antimicrobial alternative, leading to beneficial microbiota compositional changes and enhanced performance in broiler chickens
Source: J Anim Sci Biotechnol. 2023 Jun 9;14:83. doi: 10.1186/s40104-023-00881-w (PMC10251604; doi:10.1186/s40104-023-00881-w)
Supplement: Supplementary file 2 — Additional file 2. Taxonomy at phylum and genus levels. [file 40104_2023_881_MOESM2_ESM.xlsx]

## Sheet: Phylum
index	Firmicutes	Proteobacteria	Unassigned	Actinobacteriota	Cyanobacteria	Bacteroidota	Bacteria	Campilobacterota	TreRe-used littertment	Room	Bird	Location	LocTreat
Caeca-Pen10-Bird49	14034	145	0	1823	2	370	0	0	Re-used litter	1	49	Caeca	Caeca_A
Caeca-Pen16-Bird77	10217	94	0	676	0	518	0	0	Re-used litter	1	77	Caeca	Caeca_A
Caeca-Pen25-Bird122	11175	267	2	2036	0	180	0	0	Re-used litter	2	122	Caeca	Caeca_A
Caeca-Pen26-Bird127	8065	49	2	1849	0	94	0	0	Re-used litter	2	127	Caeca	Caeca_A
Caeca-Pen49-Bird242	13646	6	0	1935	7	214	0	0	Re-used litter	3	242	Caeca	Caeca_A
Caeca-Pen60-Bird297	23306	67	4	4160	0	128	0	0	Re-used litter	3	297	Caeca	Caeca_A
Caeca-Pen69-Bird344	18849	51	3	3133	0	24	0	0	Re-used litter	4	344	Caeca	Caeca_A
Caeca-Pen3-Bird12	10130	360	2	1108	0	304	0	0	0ppm	1	12	Caeca	Caeca_B
Caeca-Pen9-Bird42	22479	575	4	2461	0	1068	0	0	0ppm	1	42	Caeca	Caeca_B
Caeca-Pen28-Bird137	12955	66	2	2838	0	344	0	0	0ppm	2	137	Caeca	Caeca_B
Caeca-Pen31-Bird154	14276	744	2	1253	0	626	0	0	0ppm	2	154	Caeca	Caeca_B
Caeca-Pen44-Bird217	11453	263	0	769	0	432	0	0	0ppm	3	217	Caeca	Caeca_B
Caeca-Pen64-Bird317	13633	347	0	4043	826	807	0	0	0ppm	4	317	Caeca	Caeca_B
Caeca-Pen70-Bird349	17744	215	0	2392	0	684	0	0	0ppm	4	349	Caeca	Caeca_B
Caeca-Pen5-Bird24	17637	74	2	3369	0	453	0	0	Clean litter	1	24	Caeca	Caeca_C
Caeca-Pen17-Bird84	14946	58	0	1558	0	680	0	0	Clean litter	1	84	Caeca	Caeca_C
Caeca-Pen21-Bird102	15439	38	3	972	678	1445	0	0	Clean litter	2	102	Caeca	Caeca_C
Caeca-Pen27-Bird132	11120	22	0	2536	0	2	0	0	Clean litter	2	132	Caeca	Caeca_C
Caeca-Pen32-Bird159	16120	170	0	2855	0	0	0	0	Clean litter	2	159	Caeca	Caeca_C
Caeca-Pen37-Bird182	20599	22	2	2664	61	862	0	0	Clean litter	2	182	Caeca	Caeca_C
Caeca-Pen65-Bird324	12552	21	0	248	0	661	0	0	Clean litter	4	324	Caeca	Caeca_C
Caeca-Pen4-Bird19	13877	137	2	2669	3	755	0	0	30ppm	1	19	Caeca	Caeca_D
Caeca-Pen20-Bird99	22615	32	2	3482	0	874	0	0	30ppm	1	99	Caeca	Caeca_D
Caeca-Pen23-Bird112	14491	9	0	1976	36	0	0	0	30ppm	2	112	Caeca	Caeca_D
Caeca-Pen43-Bird214	14049	151	0	2558	0	337	0	0	30ppm	3	214	Caeca	Caeca_D
Caeca-Pen54-Bird267	14618	603	0	2678	0	461	0	0	30ppm	3	267	Caeca	Caeca_D
Caeca-Pen67-Bird334	18434	44	0	2393	0	375	0	0	30ppm	4	334	Caeca	Caeca_D
Caeca-Pen73-Bird364	21613	147	0	1776	0	148	0	0	30ppm	4	364	Caeca	Caeca_D
Caeca-Pen2-Bird9	7954	97	0	1522	330	947	0	0	80ppm	1	9	Caeca	Caeca_E
Caeca-Pen19-Bird92	16108	49	0	1979	0	44	0	0	80ppm	1	92	Caeca	Caeca_E
Caeca-Pen22-Bird107	12539	125	0	3369	0	3	0	0	80ppm	2	107	Caeca	Caeca_E
Caeca-Pen30-Bird147	14882	134	0	1144	30	54	0	0	80ppm	2	147	Caeca	Caeca_E
Caeca-Pen45-Bird221	14287	132	0	556	0	380	0	0	80ppm	3	221	Caeca	Caeca_E
Caeca-Pen57-Bird282	15183	227	0	2129	0	482	0	0	80ppm	3	282	Caeca	Caeca_E
Caeca-Pen62-Bird307	20043	318	0	1073	1085	1503	0	0	80ppm	4	307	Caeca	Caeca_E
water	4	0	0	0	4	0	0	0	Control	0	0	Control	Control_Control
Crop-Pen10-Bird49	15959	722	7	49	411	11	0	0	Re-used litter	1	49	Crop	Crop_A
Crop-Pen16-Bird77	15289	1332	9	33	705	25	0	0	Re-used litter	1	77	Crop	Crop_A
Crop-Pen25-Bird122	26167	571	18	1087	305	231	0	0	Re-used litter	2	122	Crop	Crop_A
Crop-Pen26-Bird127	25160	1733	38	20	1003	40	0	0	Re-used litter	2	127	Crop	Crop_A
Crop-Pen49-Bird242	29558	2391	27	51	2457	53	0	0	Re-used litter	3	242	Crop	Crop_A
Crop-Pen60-Bird297	25255	1685	46	23	1274	71	4	0	Re-used litter	3	297	Crop	Crop_A
Crop-Pen69-Bird344	23225	1452	22	793	656	84	2	0	Re-used litter	4	344	Crop	Crop_A
Crop-Pen3-Bird12	11946	1609	10	317	402	8	0	2	0ppm	1	12	Crop	Crop_B
Crop-Pen9-Bird42	14430	711	15	27	356	24	0	0	0ppm	1	42	Crop	Crop_B
Crop-Pen28-Bird137	36305	2416	26	36	1867	73	2	0	0ppm	2	137	Crop	Crop_B
Crop-Pen31-Bird154	25311	773	38	20	581	23	4	0	0ppm	2	154	Crop	Crop_B
Crop-Pen44-Bird217	23150	1022	30	644	593	37	2	0	0ppm	3	217	Crop	Crop_B
Crop-Pen64-Bird317	28563	3262	49	44	1959	85	4	0	0ppm	4	317	Crop	Crop_B
Crop-Pen70-Bird349	14464	1871	27	53	2217	63	3	0	0ppm	4	349	Crop	Crop_B
Crop-Pen5-Bird24	12097	2264	7	74	861	40	0	0	Clean litter	1	24	Crop	Crop_C
Crop-Pen17-Bird84	13390	4035	8	85	969	71	0	0	Clean litter	1	84	Crop	Crop_C
Crop-Pen21-Bird102	25044	3225	39	74	716	104	0	3	Clean litter	2	102	Crop	Crop_C
Crop-Pen27-Bird132	33119	2315	49	31	1521	49	0	0	Clean litter	2	132	Crop	Crop_C
Crop-Pen32-Bird159	29869	2014	53	12	336	11	0	0	Clean litter	2	159	Crop	Crop_C
Crop-Pen37-Bird182	19143	740	30	11	462	15	3	0	Clean litter	2	182	Crop	Crop_C
Crop-Pen65-Bird324	30765	2446	43	60	1609	137	12	0	Clean litter	4	324	Crop	Crop_C
Crop-Pen4-Bird19	12953	1225	2	28	338	11	0	3	30ppm	1	19	Crop	Crop_D
Crop-Pen20-Bird99	16590	3434	26	291	2084	40	0	0	30ppm	1	99	Crop	Crop_D
Crop-Pen23-Bird112	17577	2657	36	65	697	42	4	0	30ppm	2	112	Crop	Crop_D
Crop-Pen43-Bird214	36101	1096	46	34	642	22	4	0	30ppm	3	214	Crop	Crop_D
Crop-Pen54-Bird267	14886	4211	36	465	549	23	0	0	30ppm	3	267	Crop	Crop_D
Crop-Pen67-Bird334	45205	3587	60	59	1781	95	4	0	30ppm	4	334	Crop	Crop_D
Crop-Pen73-Bird364	18109	1676	23	66	1240	81	3	10	30ppm	4	364	Crop	Crop_D
Crop-Pen2-Bird9	16575	3719	4	72	1001	54	0	0	80ppm	1	9	Crop	Crop_E
Crop-Pen19-Bird92	28321	1734	32	105	725	37	2	2	80ppm	1	92	Crop	Crop_E
Crop-Pen22-Bird107	26881	898	51	85	411	24	5	0	80ppm	2	107	Crop	Crop_E
Crop-Pen30-Bird147	43085	1982	59	89	810	41	3	2	80ppm	2	147	Crop	Crop_E
Crop-Pen45-Bird221	29906	5522	32	86	1281	364	0	11	80ppm	3	221	Crop	Crop_E
Crop-Pen57-Bird282	30297	1781	36	70	1050	63	0	0	80ppm	3	282	Crop	Crop_E
Crop-Pen62-Bird307	17479	1283	30	185	1398	42	0	0	80ppm	4	307	Crop	Crop_E
Jejunum-Pen10-Bird49	9978	79	5	431	5	0	0	0	Re-used litter	1	49	Jejunum	Jejunum_A
Jejunum-Pen16-Bird77	5359	2	2	4	0	0	0	0	Re-used litter	1	77	Jejunum	Jejunum_A
Jejunum-Pen25-Bird122	12417	10	0	307	2	0	0	0	Re-used litter	2	122	Jejunum	Jejunum_A
Jejunum-Pen26-Bird127	11435	49	12	232	24	0	0	0	Re-used litter	2	127	Jejunum	Jejunum_A
Jejunum-Pen49-Bird242	6271	0	6	2	0	0	0	0	Re-used litter	3	242	Jejunum	Jejunum_A
Jejunum-Pen60-Bird297	14042	4	12	3	0	0	2	0	Re-used litter	3	297	Jejunum	Jejunum_A
Jejunum-Pen69-Bird344	6144	14	5	229	2	0	0	0	Re-used litter	4	344	Jejunum	Jejunum_A
Jejunum-Pen3-Bird12	7935	261	4	1394	8	0	0	0	0ppm	1	12	Jejunum	Jejunum_B
Jejunum-Pen9-Bird42	15785	115	9	175	7	6	0	0	0ppm	1	42	Jejunum	Jejunum_B
Jejunum-Pen28-Bird137	7914	8	2	4	0	0	0	0	0ppm	2	137	Jejunum	Jejunum_B
Jejunum-Pen31-Bird154	19378	8	4	2	2	0	0	0	0ppm	2	154	Jejunum	Jejunum_B
Jejunum-Pen44-Bird217	8288	19	7	94	9	0	0	0	0ppm	3	217	Jejunum	Jejunum_B
Jejunum-Pen64-Bird317	5260	34	0	772	12	0	0	0	0ppm	4	317	Jejunum	Jejunum_B
Jejunum-Pen70-Bird349	6264	0	3	524	9	0	0	0	0ppm	4	349	Jejunum	Jejunum_B
Jejunum-Pen5-Bird24	17000	103	9	487	34	2	0	0	Clean litter	1	24	Jejunum	Jejunum_C
Jejunum-Pen17-Bird84	8256	784	0	185	2	0	0	0	Clean litter	1	84	Jejunum	Jejunum_C
Jejunum-Pen21-Bird102	11574	136	2	379	23	0	0	0	Clean litter	2	102	Jejunum	Jejunum_C
Jejunum-Pen27-Bird132	25098	102	20	68	0	0	0	0	Clean litter	2	132	Jejunum	Jejunum_C
Jejunum-Pen32-Bird159	8879	121	4	30	2	0	0	0	Clean litter	2	159	Jejunum	Jejunum_C
Jejunum-Pen37-Bird182	28502	304	16	29	0	0	0	0	Clean litter	2	182	Jejunum	Jejunum_C
Jejunum-Pen65-Bird324	7506	58	12	7	2	0	0	0	Clean litter	4	324	Jejunum	Jejunum_C
Jejunum-Pen4-Bird19	16807	5264	21	324	13	0	0	0	30ppm	1	19	Jejunum	Jejunum_D
Jejunum-Pen20-Bird99	5131	101	2	892	0	0	0	0	30ppm	1	99	Jejunum	Jejunum_D
Jejunum-Pen23-Bird112	4654	156	2	43	6	0	0	0	30ppm	2	112	Jejunum	Jejunum_D
Jejunum-Pen43-Bird214	11462	69	2	19	0	0	0	0	30ppm	3	214	Jejunum	Jejunum_D
Jejunum-Pen54-Bird267	6433	806	0	373	0	0	0	0	30ppm	3	267	Jejunum	Jejunum_D
Jejunum-Pen67-Bird334	7261	11	4	80	10	0	0	0	30ppm	4	334	Jejunum	Jejunum_D
Jejunum-Pen73-Bird364	6035	44	6	424	2	0	0	0	30ppm	4	364	Jejunum	Jejunum_D
Jejunum-Pen2-Bird9	7815	261	0	192	40	0	0	0	80ppm	1	9	Jejunum	Jejunum_E
Jejunum-Pen19-Bird92	9301	109	12	200	0	0	0	0	80ppm	1	92	Jejunum	Jejunum_E
Jejunum-Pen22-Bird107	7450	52	2	200	4	0	0	0	80ppm	2	107	Jejunum	Jejunum_E
Jejunum-Pen30-Bird147	7582	85	2	75	6	0	0	0	80ppm	2	147	Jejunum	Jejunum_E
Jejunum-Pen45-Bird221	10922	12	5	127	3	0	2	0	80ppm	3	221	Jejunum	Jejunum_E
Jejunum-Pen57-Bird282	13358	2	6	21	0	0	0	0	80ppm	3	282	Jejunum	Jejunum_E
Jejunum-Pen62-Bird307	13631	3	7	16	2	0	0	0	80ppm	4	307	Jejunum	Jejunum_E

## Sheet: Genus
SampleID	Lactobacillus	Escherichia-Shigella	Enterococcus	Staphylococcus	Lactococcus	Weissella	Lachnospiraceae_uncultured	Unassigned	Brachybacterium	Chloroplast	Faecalibacterium	Bifidobacterium	Lachnospiraceae_unassigned	Paenibacillus	[Ruminococcus]_torques_group	Subdoligranulum	Anaerostipes	[Eubacterium]_hallii_group	Alistipes	Blautia	Incertae_Sedis	[Eubacterium]_coprostanoligenes_group	[Ruminococcus]_gauvreauii_group	Ruminococcaceae_uncultured	Erysipelotrichaceae_uncultured	Eisenbergiella	Sellimonas	Butyricicoccus	Clostridia_UCG-014	Colidextribacter	Romboutsia	Oscillibacter	Clostridia_vadinBB60_group	Lachnospiraceae_NK4A136_group	Ruminococcaceae_unassigned	Defluviitaleaceae_UCG-011	Oscillospiraceae_uncultured	Monoglobus	Flavonifractor	Lachnoclostridium	Negativibacillus	Christensenellaceae_R-7_group	Catenibacillus	GCA-900066575	Tyzzerella	Eggerthellaceae_CHKCI002	Erysipelatoclostridium	Caproiciproducens	NK4A214_group
Caeca-Pen10-Bird49	3356	145	11	39	2	0	780	0	5	0	477	1789	1986	0	1227	1420	957	331	370	343	591	288	39	105	93	49	146	68	236	109	90	13	429	83	127	45	20	14	33	42	26	64	34	17	46	25	43	19	8
Caeca-Pen16-Bird77	1722	94	4	4	0	0	1135	0	0	0	260	659	1301	0	907	2004	366	383	518	195	501	156	68	16	86	141	266	111	2	78	28	20	71	57	43	0	3	0	19	23	8	24	25	0	7	17	15	4	5
Caeca-Pen25-Bird122	2366	267	16	4	0	0	1162	2	0	0	420	2008	1196	0	2031	129	1119	279	180	150	100	11	198	23	102	181	245	91	122	74	138	30	54	91	409	0	12	0	0	105	47	2	22	0	10	28	20	2	0
Caeca-Pen26-Bird127	697	49	6	3	0	0	141	2	0	0	51	1828	906	0	1116	721	606	303	94	667	633	132	54	47	83	68	194	72	132	44	71	13	65	47	739	0	11	42	0	77	36	7	39	0	8	21	59	3	0
Caeca-Pen49-Bird242	2964	6	0	0	0	0	44	0	0	0	3257	1922	767	0	318	154	540	397	214	202	252	156	21	113	71	22	684	140	254	80	3	32	1496	13	56	14	143	60	53	234	7	20	0	105	11	13	75	58	16
Caeca-Pen60-Bird297	3623	67	2	2	56	0	3259	4	0	0	3461	4112	3632	0	2565	102	1028	676	128	410	1489	415	235	67	56	305	214	145	0	49	28	7	255	146	183	0	16	35	0	86	234	0	3	0	11	42	57	142	0
Caeca-Pen69-Bird344	2574	51	4	5	22	0	3400	3	0	0	1670	3114	1398	0	2348	332	663	295	24	1364	595	315	68	140	83	23	118	97	953	86	11	36	19	70	103	3	95	23	8	64	61	0	8	28	16	19	65	1031	6
Caeca-Pen3-Bird12	772	360	13	19	10	0	191	2	7	0	649	1083	1709	0	1656	1081	850	287	304	2	333	178	147	32	30	120	161	33	3	70	274	17	116	35	603	5	9	20	19	54	76	14	27	15	39	14	26	87	0
Caeca-Pen9-Bird42	4207	575	12	2	5	0	1990	4	0	0	427	2415	2614	0	2798	3654	982	732	1068	517	661	372	202	260	208	138	299	152	206	209	133	110	350	75	118	68	74	119	86	82	60	64	44	39	49	44	103	43	30
Caeca-Pen28-Bird137	2719	66	10	11	21	0	1108	2	0	0	1108	2814	2226	0	1365	297	850	247	344	85	260	291	159	59	97	51	332	33	0	70	597	22	122	47	83	6	11	19	20	72	20	17	20	4	0	22	16	314	0
Caeca-Pen31-Bird154	1166	744	3	0	0	0	321	2	0	0	981	1199	1342	0	4038	727	460	238	626	320	603	135	67	122	31	33	223	147	407	247	69	27	445	58	27	8	147	27	138	142	62	24	17	72	40	50	89	611	46
Caeca-Pen44-Bird217	1582	261	11	0	2	0	943	0	2	0	310	737	628	0	2033	1059	942	292	432	53	1104	9	182	16	96	121	237	154	3	69	119	16	168	100	135	0	10	0	7	106	93	9	6	0	8	30	40	7	0
Caeca-Pen64-Bird317	1583	314	28	0	9	0	1549	0	0	0	678	3951	1186	0	961	2	1790	97	807	12	427	22	80	66	479	0	170	255	0	80	133	0	834	303	136	0	0	0	29	1620	185	0	13	0	4	92	50	83	0
Caeca-Pen70-Bird349	1836	211	26	6	7	6	962	0	0	0	3252	2343	2054	0	2434	87	1853	0	684	3	1032	17	69	61	268	185	436	235	0	159	69	20	886	230	1006	0	11	0	3	152	0	0	12	16	0	49	81	6	0
Caeca-Pen5-Bird24	1885	74	24	21	3	20	1249	2	0	0	3492	3316	1088	0	2271	1184	970	483	453	610	1035	441	154	64	340	331	346	181	0	65	137	14	249	84	87	0	22	49	14	103	43	54	50	14	25	53	121	40	0
Caeca-Pen17-Bird84	2146	58	17	2	5	3	39	0	0	0	3544	1545	1418	0	811	133	296	367	680	432	654	255	23	410	79	32	241	71	580	191	2	38	192	110	45	18	42	93	29	562	36	7	2	232	4	11	72	216	35
Caeca-Pen21-Bird102	1887	38	12	4	6	0	1410	3	0	0	2925	958	836	0	147	2350	99	1043	1445	378	723	243	30	295	155	321	78	100	253	273	53	55	196	35	93	25	79	52	60	229	26	0	8	165	20	14	20	5	26
Caeca-Pen27-Bird132	1154	22	0	0	0	0	734	0	0	0	2694	2526	768	0	725	450	221	199	2	837	349	64	38	32	113	91	180	127	662	90	0	55	62	72	274	2	17	10	6	195	14	7	24	109	5	10	51	181	0
Caeca-Pen32-Bird159	1031	170	2	0	2	0	592	0	0	0	1283	2844	1746	0	3230	1029	243	378	0	1123	387	470	42	166	41	97	126	281	383	150	0	121	51	149	185	0	165	39	167	109	52	0	0	63	2	11	56	765	0
Caeca-Pen37-Bird182	3614	22	3	0	0	0	231	2	0	0	5000	2640	1122	0	464	458	1039	41	862	615	765	424	117	192	3	99	1319	359	593	236	28	52	597	23	178	40	294	39	65	170	12	79	27	149	44	20	338	24	52
Caeca-Pen65-Bird324	1316	21	0	0	6	0	26	0	0	0	138	219	2841	0	1494	670	67	180	661	737	598	261	318	273	4	217	280	414	264	367	0	108	118	43	19	15	53	83	119	74	60	11	24	99	52	27	359	0	4
Caeca-Pen4-Bird19	1751	137	22	3	3	0	1123	2	0	0	1182	2635	641	0	1411	349	796	277	755	111	491	337	19	342	2	49	186	41	484	322	41	33	567	21	266	11	214	41	62	1142	36	103	58	125	31	34	193	117	88
Caeca-Pen20-Bird99	3491	32	19	21	23	0	624	2	4	0	1747	3415	1950	0	4201	1252	1221	686	874	635	736	399	67	228	203	10	593	150	433	204	315	82	101	164	57	8	97	61	180	507	77	23	18	503	51	57	123	17	12
Caeca-Pen23-Bird112	1542	9	7	7	15	2	1930	0	2	0	1202	1967	1069	0	665	1317	253	336	0	1165	637	281	36	98	52	189	144	287	321	217	121	41	0	43	718	15	104	56	53	275	34	16	26	127	8	7	25	71	4
Caeca-Pen43-Bird214	2262	151	15	0	0	0	1920	0	0	0	180	2520	2187	0	806	811	1362	59	337	96	1047	293	301	81	239	83	122	80	538	71	8	19	168	108	251	0	48	35	14	160	150	11	5	0	9	36	42	16	0
Caeca-Pen54-Bird267	607	575	12	6	17	0	237	0	0	0	2513	2657	384	0	2721	323	924	464	461	436	379	117	26	182	19	12	648	193	469	147	431	24	269	112	708	34	133	34	40	448	70	10	0	148	55	21	30	422	20
Caeca-Pen67-Bird334	2425	44	9	13	19	0	259	0	3	0	316	2363	3126	0	3347	1810	1088	721	375	298	1416	463	104	119	155	131	259	245	278	251	140	36	88	71	94	0	20	30	71	77	80	8	18	0	6	23	71	5	0
Caeca-Pen73-Bird364	3668	147	19	0	0	0	1557	0	0	0	232	1737	738	0	7547	1662	1678	137	148	839	35	114	97	29	123	269	268	649	316	97	0	84	191	45	3	14	123	36	150	70	31	0	0	16	0	39	148	240	0
Caeca-Pen2-Bird9	639	95	15	6	2	0	225	0	2	0	892	1479	796	0	262	1452	69	630	947	0	403	12	17	78	355	498	49	189	0	24	55	37	301	21	107	0	17	21	48	417	80	80	6	0	9	35	23	13	4
Caeca-Pen19-Bird92	3466	49	5	11	18	0	234	0	3	0	711	1955	858	0	3126	373	221	204	44	849	411	286	23	113	73	19	648	77	550	41	234	93	37	69	262	25	65	56	108	762	45	2	21	108	25	17	69	599	4
Caeca-Pen22-Bird107	1408	125	4	6	9	0	21	0	3	0	1800	3347	2662	0	1710	421	69	256	3	523	146	16	31	94	0	17	83	389	457	48	115	68	7	34	365	8	49	74	17	233	6	0	3	33	0	19	78	121	0
Caeca-Pen30-Bird147	837	134	9	17	13	3	1431	0	2	0	1785	1128	1976	0	734	984	252	210	54	1065	719	148	28	301	131	160	459	152	872	199	584	56	72	48	520	30	44	72	95	115	68	0	13	70	75	12	52	7	25
Caeca-Pen45-Bird221	534	124	17	6	0	4	2729	0	11	0	117	495	1361	0	3460	660	451	483	380	1692	671	11	9	24	4	236	187	30	0	142	98	16	159	85	95	0	11	0	3	95	0	0	0	0	5	48	18	36	0
Caeca-Pen57-Bird282	753	227	4	4	17	0	950	0	0	0	3369	2112	2874	0	714	869	1050	305	482	244	878	79	86	112	149	68	214	157	203	156	76	50	339	70	249	30	17	30	44	102	63	59	5	37	42	14	22	130	32
Caeca-Pen62-Bird307	4567	311	3	0	0	0	462	0	0	0	354	1041	2807	0	359	1945	1034	728	1503	21	1379	52	50	403	322	1301	217	343	0	259	43	119	507	55	210	0	76	0	22	260	342	107	37	0	24	29	86	5	0
water	2	0	0	0	0	0	0	0	0	4	0	0	0	0	0	0	0	0	0	0	0	0	0	0	0	0	0	0	0	0	0	0	0	0	0	0	0	0	0	0	0	0	0	0	0	0	0	0	0
Crop-Pen10-Bird49	15026	176	132	607	93	63	0	7	7	411	0	0	2	0	0	0	0	0	0	0	0	0	0	0	0	0	0	0	0	0	2	0	0	0	0	0	0	0	0	0	0	0	0	0	0	0	0	0	0
Crop-Pen16-Bird77	15012	6	6	34	93	0	0	9	6	705	2	8	0	7	0	3	0	0	0	0	0	0	0	0	0	0	0	0	0	0	4	0	0	0	0	0	0	0	0	0	0	0	0	0	0	0	0	0	0
Crop-Pen25-Bird122	16674	240	371	250	19	15	944	18	22	302	720	982	1296	3	1492	784	537	276	227	366	182	182	84	83	79	78	184	44	206	108	198	19	109	44	148	17	18	30	19	204	19	16	25	40	9	7	56	8	4
Crop-Pen26-Bird127	24984	29	14	40	84	0	3	38	0	1003	2	4	4	6	3	0	0	2	0	0	0	0	0	0	0	0	0	0	0	0	0	0	0	0	0	0	0	0	0	5	0	0	0	0	0	0	0	0	0
Crop-Pen49-Bird242	29353	30	6	60	36	0	3	27	4	2457	2	6	2	12	9	4	2	0	0	2	3	0	0	0	0	2	0	0	0	0	0	0	0	0	0	0	0	0	0	0	0	0	0	0	0	0	0	0	0
Crop-Pen60-Bird297	24689	11	4	60	283	0	5	46	2	1274	7	3	0	6	15	0	0	0	0	0	0	0	0	0	0	0	4	0	0	0	2	0	0	0	0	0	0	0	0	0	0	0	0	0	0	0	0	0	0
Crop-Pen69-Bird344	18739	547	157	425	23	16	730	22	16	652	334	657	415	2	609	72	187	149	27	287	76	26	10	21	7	35	76	27	65	15	207	7	6	34	57	4	20	3	8	65	8	4	4	9	7	5	9	24	0
Crop-Pen3-Bird12	10243	353	85	402	954	42	0	10	39	402	0	0	0	6	0	3	0	2	0	0	0	0	0	0	0	0	0	0	0	0	6	0	0	0	0	0	0	0	0	0	0	0	0	0	0	0	0	0	0
Crop-Pen9-Bird42	14000	17	2	5	326	0	11	15	0	356	3	18	9	8	19	8	2	0	0	0	0	0	0	0	0	0	4	2	0	0	0	0	0	0	0	0	0	0	0	0	0	0	0	0	0	0	0	0	0
Crop-Pen28-Bird137	35850	3	0	21	329	0	5	26	2	1867	24	4	4	16	6	0	0	0	0	0	0	0	0	0	0	0	4	0	0	0	0	0	0	0	0	0	0	0	0	0	0	0	0	0	0	0	0	0	0
Crop-Pen31-Bird154	25256	18	0	24	25	0	0	38	0	581	0	2	0	4	0	0	0	0	0	0	0	0	0	0	0	0	0	0	0	0	0	0	0	0	0	0	0	0	0	0	0	0	0	0	0	0	0	0	0
Crop-Pen44-Bird217	17982	274	650	322	150	55	401	30	15	593	115	560	371	3	1144	180	69	79	23	343	58	60	27	14	11	4	236	30	96	23	158	7	29	44	33	2	12	7	25	169	9	0	2	12	8	6	10	11	2
Crop-Pen64-Bird317	28248	60	2	41	169	15	0	49	0	1959	0	2	2	19	2	0	0	0	0	0	0	0	0	0	0	0	0	0	0	0	2	0	0	0	0	0	0	0	0	0	0	0	0	0	0	0	0	0	0
Crop-Pen70-Bird349	14337	33	4	66	3	11	2	27	5	2217	2	4	0	7	9	0	2	0	0	0	0	0	0	0	0	0	0	0	0	0	0	0	0	0	0	0	0	0	0	2	0	0	0	0	0	0	0	0	0
Crop-Pen5-Bird24	10784	565	110	288	311	250	38	7	0	861	62	41	76	8	69	14	10	13	2	10	10	5	2	0	2	0	7	0	0	0	8	0	0	0	0	0	0	0	0	0	0	0	0	0	0	3	0	0	0
Crop-Pen17-Bird84	11766	1721	220	71	1116	73	2	8	4	969	14	20	18	4	27	2	0	0	0	4	0	0	0	0	0	0	4	0	0	0	0	0	0	0	0	0	0	0	0	2	0	0	0	0	0	0	0	0	0
Crop-Pen21-Bird102	22731	793	80	24	2000	77	13	39	0	716	4	47	14	16	6	8	2	0	0	10	0	2	0	0	0	0	2	0	0	2	0	0	0	0	0	0	0	0	0	0	0	0	0	0	0	0	0	0	0
Crop-Pen27-Bird132	32937	30	0	8	11	16	4	49	0	1521	7	4	15	14	6	7	0	2	0	5	4	2	0	0	0	0	0	0	0	0	0	0	0	0	0	0	0	0	0	3	0	0	0	0	0	0	0	0	0
Crop-Pen32-Bird159	29749	983	16	3	91	0	0	53	0	336	0	2	2	4	2	2	0	0	0	0	0	0	0	0	0	0	0	0	0	0	0	0	0	0	0	0	0	0	0	0	0	0	0	0	0	0	0	0	0
Crop-Pen37-Bird182	19077	29	3	4	27	7	0	30	0	462	11	7	2	3	7	0	0	0	0	0	0	0	0	0	0	0	0	0	0	0	0	0	0	0	0	0	0	0	0	0	0	0	0	0	0	0	0	0	0
Crop-Pen65-Bird324	30498	63	11	39	50	40	8	43	6	1609	0	5	6	14	4	0	0	0	0	0	0	0	0	0	2	0	0	0	0	0	3	0	0	0	0	0	0	0	0	0	0	0	0	0	0	0	0	0	0
Crop-Pen4-Bird19	11521	276	17	48	1302	0	2	2	0	338	0	8	0	3	2	0	0	0	0	0	0	0	0	0	0	0	0	0	0	0	2	0	0	0	0	0	0	0	0	2	0	0	0	0	0	0	0	0	0
Crop-Pen20-Bird99	14610	595	61	433	1082	2	5	26	34	2084	7	19	18	16	40	4	0	0	0	6	0	0	0	2	0	0	2	0	0	0	6	0	0	0	3	0	0	0	2	11	0	0	0	0	0	0	0	0	0
Crop-Pen23-Bird112	16157	1368	363	291	410	42	3	36	0	697	4	19	0	18	2	0	0	4	0	7	0	0	0	0	0	0	0	0	0	0	43	0	0	0	0	0	0	0	0	0	0	0	0	0	0	0	0	0	0
Crop-Pen43-Bird214	35920	77	3	44	65	0	2	46	0	642	2	13	4	3	4	0	3	0	0	3	0	0	0	0	0	0	0	0	2	0	0	0	0	0	0	0	0	0	0	2	0	0	0	0	0	0	0	0	0
Crop-Pen54-Bird267	9244	3241	2165	2086	235	6	21	36	63	547	55	59	12	120	41	8	3	7	3	30	0	0	0	0	0	3	13	4	0	0	223	0	0	0	0	0	0	0	0	5	0	0	0	0	0	0	0	0	0
Crop-Pen67-Bird334	43966	131	13	79	972	9	7	60	0	1781	0	6	8	12	5	3	0	0	0	2	0	0	0	0	0	0	0	0	0	0	5	0	0	0	0	0	0	0	0	0	0	0	0	0	0	0	0	0	0
Crop-Pen73-Bird364	17043	112	66	337	190	88	10	23	7	1240	6	9	7	9	12	0	0	0	0	5	2	0	0	0	0	0	0	0	2	0	30	0	0	0	0	0	0	0	0	7	0	0	0	0	0	0	0	0	0
Crop-Pen2-Bird9	14276	403	330	67	1652	9	3	4	0	1001	2	13	6	13	9	4	0	4	0	0	0	0	0	0	0	0	2	0	0	0	16	0	0	0	0	0	0	0	0	0	0	0	0	0	0	0	0	0	0
Crop-Pen19-Bird92	27787	128	10	43	233	0	2	32	13	725	8	3	5	7	11	2	0	0	0	3	0	4	0	0	0	0	0	0	0	0	2	0	0	0	0	0	0	0	0	0	0	0	0	0	0	0	0	0	0
Crop-Pen22-Bird107	26404	65	14	48	222	15	11	51	4	411	7	46	39	7	9	10	2	5	2	23	6	4	6	0	0	2	4	0	0	0	0	0	0	3	0	0	0	0	0	2	0	0	0	0	0	0	0	0	0
Crop-Pen30-Bird147	42317	505	101	225	294	21	7	59	11	810	13	14	9	9	5	0	0	2	0	6	0	0	0	0	0	0	0	0	7	0	9	0	0	0	0	0	0	0	0	2	0	0	0	0	0	0	0	0	0
Crop-Pen45-Bird221	27101	845	194	2270	6	8	35	32	14	1281	21	18	16	9	42	8	0	2	0	34	0	2	3	0	0	0	4	0	0	0	5	0	0	0	0	0	0	0	0	0	0	0	0	0	0	0	0	0	0
Crop-Pen57-Bird282	29831	56	6	150	92	60	13	36	3	1050	5	14	2	4	8	0	2	0	2	0	4	0	0	0	0	0	0	0	2	0	4	0	0	0	2	0	0	0	0	0	0	0	0	0	0	0	0	0	0
Crop-Pen62-Bird307	17043	10	5	183	20	5	2	30	51	1398	4	2	2	9	0	0	2	0	0	0	0	0	0	0	0	0	0	0	0	2	3	0	0	0	0	0	0	0	0	0	0	0	0	0	0	0	0	0	0
Jejunum-Pen10-Bird49	9151	75	74	512	169	20	5	5	122	5	0	9	0	0	4	0	0	0	0	3	0	0	0	0	0	0	0	0	0	0	0	0	0	0	0	0	0	0	0	2	0	0	0	0	0	0	0	0	0
Jejunum-Pen16-Bird77	5293	0	9	6	42	0	0	2	0	0	0	4	0	0	0	0	0	0	0	4	0	0	0	0	0	0	0	0	0	0	0	0	0	0	0	0	0	0	0	0	0	0	0	0	0	0	0	2	0
Jejunum-Pen25-Bird122	11469	4	51	143	49	0	114	0	7	2	14	271	172	0	47	29	41	56	0	111	0	6	13	0	0	0	26	6	0	0	4	0	0	0	0	0	0	0	0	12	0	0	2	0	0	3	2	0	0
Jejunum-Pen26-Bird127	10298	18	35	562	224	45	71	12	34	24	0	93	21	5	7	6	14	17	0	20	0	0	0	0	0	0	12	2	0	0	6	0	0	0	0	0	0	0	0	0	0	0	0	0	0	0	0	2	0
Jejunum-Pen49-Bird242	6255	0	2	0	14	0	0	6	0	0	0	0	0	0	0	0	0	0	0	0	0	0	0	0	0	0	0	0	0	0	0	0	0	0	0	0	0	0	0	0	0	0	0	0	0	0	0	0	0
Jejunum-Pen60-Bird297	14004	0	0	10	24	0	0	12	0	0	0	3	2	0	0	0	0	0	0	0	2	0	0	0	0	0	0	0	0	0	0	0	0	0	0	0	0	0	0	0	0	0	0	0	0	0	0	0	0
Jejunum-Pen69-Bird344	4717	6	560	414	139	17	25	5	57	2	0	15	2	0	5	0	2	0	0	7	0	0	0	0	0	0	0	0	0	0	0	0	0	0	0	0	0	0	0	0	0	0	0	0	0	0	0	0	0
Jejunum-Pen3-Bird12	4771	224	190	628	704	7	68	4	319	8	20	48	34	3	24	8	10	10	0	11	0	0	6	0	0	0	30	2	6	0	3	0	2	0	2	0	0	0	0	2	0	0	0	0	0	2	0	0	0
Jejunum-Pen9-Bird42	14038	60	78	257	1253	0	24	9	47	7	4	42	15	2	17	14	4	0	6	6	0	0	3	0	0	0	2	0	0	0	2	0	0	0	0	0	0	0	0	3	0	0	0	0	0	0	0	0	0
Jejunum-Pen28-Bird137	7812	5	12	8	70	0	2	2	0	0	0	0	3	2	0	0	0	0	0	0	0	0	0	0	0	0	0	0	0	0	0	0	0	0	0	0	0	0	0	2	0	0	0	0	0	0	0	0	0
Jejunum-Pen31-Bird154	19332	4	2	20	20	0	2	4	0	2	0	0	0	0	0	0	0	0	0	0	0	0	0	0	0	0	0	0	0	0	0	0	0	0	0	0	0	0	0	0	0	0	0	0	0	0	0	0	0
Jejunum-Pen44-Bird217	7853	19	87	182	116	9	2	7	21	9	0	13	0	0	0	0	0	0	0	0	0	0	0	0	0	0	0	0	0	0	0	0	0	0	0	0	0	0	0	0	0	0	0	0	0	0	0	0	0
Jejunum-Pen64-Bird317	4024	16	50	569	142	57	8	0	157	12	13	33	11	4	12	0	3	4	0	5	2	0	2	0	0	0	0	2	0	2	0	0	0	0	0	0	0	2	0	6	0	0	0	0	0	0	0	0	0
Jejunum-Pen70-Bird349	3740	0	47	1159	95	1022	7	3	96	9	0	13	4	0	6	0	0	0	0	2	0	0	0	0	0	0	0	0	0	0	2	0	0	0	0	0	0	0	0	2	0	0	0	0	0	0	0	0	0
Jejunum-Pen5-Bird24	15079	47	193	586	278	179	180	9	0	34	26	409	149	0	83	16	13	46	2	58	5	7	23	0	0	0	34	2	2	0	6	0	0	0	0	0	0	4	0	3	0	2	0	0	0	4	3	0	0
Jejunum-Pen17-Bird84	4126	774	3686	135	198	52	0	0	15	2	9	26	4	0	4	2	0	3	0	6	0	0	0	0	0	0	3	0	0	0	6	0	0	0	0	0	0	0	0	0	0	0	0	0	0	0	0	0	0
Jejunum-Pen21-Bird102	7307	102	2045	529	692	501	79	2	10	21	11	157	13	3	28	47	17	35	0	45	0	0	0	0	0	2	6	0	2	0	0	0	0	0	0	0	0	6	0	0	0	0	0	0	0	0	0	0	0
Jejunum-Pen27-Bird132	24946	84	25	13	15	7	32	20	0	0	2	34	32	0	0	0	0	10	0	4	2	0	4	0	0	0	1	0	0	0	2	0	0	0	0	0	0	0	0	0	0	0	0	0	0	0	0	0	0
Jejunum-Pen32-Bird159	8693	106	10	3	98	0	26	4	0	2	4	23	2	0	14	10	2	5	0	5	0	0	0	0	0	0	2	0	0	0	0	0	0	0	0	0	0	0	0	0	0	0	0	0	0	0	0	0	0
Jejunum-Pen37-Bird182	28354	300	69	13	36	12	0	16	0	0	2	22	3	0	0	4	0	0	0	3	0	0	0	0	0	0	0	0	0	0	0	0	0	0	0	0	0	0	0	4	0	0	0	0	0	0	0	0	0
Jejunum-Pen65-Bird324	7378	58	38	39	16	20	4	12	3	2	4	4	4	2	1	0	0	0	0	0	0	0	0	0	0	0	0	0	0	0	0	0	0	0	0	0	0	0	0	0	0	0	0	0	0	0	0	0	0
Jejunum-Pen4-Bird19	14252	4956	195	385	1891	12	4	21	46	13	2	57	4	0	6	0	0	3	0	2	0	0	0	0	0	0	0	0	0	0	0	0	0	0	0	0	0	0	0	3	0	0	0	0	0	0	0	0	0
Jejunum-Pen20-Bird99	2914	94	551	832	355	4	8	2	140	0	0	66	13	11	11	3	2	0	0	4	0	0	0	0	0	0	4	0	0	0	6	0	0	0	0	0	0	0	0	3	0	0	0	0	0	0	0	0	0
Jejunum-Pen23-Bird112	4085	150	278	140	91	11	2	2	0	6	0	32	0	2	0	0	0	0	0	0	0	0	0	0	0	0	0	0	0	0	4	0	0	0	0	0	0	0	0	0	0	0	0	0	0	0	0	0	0
Jejunum-Pen43-Bird214	11399	69	8	12	30	0	3	2	3	0	0	8	4	0	0	2	0	0	0	0	0	0	0	0	0	0	0	0	0	0	0	0	0	0	0	0	0	0	0	0	0	0	0	0	0	0	0	0	0
Jejunum-Pen54-Bird267	2961	800	1328	1633	120	4	47	0	37	0	5	51	2	0	6	0	6	2	0	8	2	0	0	0	0	0	0	0	0	0	17	0	0	0	0	0	0	0	0	2	0	0	0	0	0	0	0	0	0
Jejunum-Pen67-Bird334	6421	2	338	299	94	4	10	4	29	10	2	10	2	3	2	0	0	0	0	2	0	0	0	0	0	0	0	0	0	0	0	0	0	0	0	0	0	0	0	0	0	0	0	0	0	0	0	0	0
Jejunum-Pen73-Bird364	3732	35	328	1349	64	52	13	6	62	2	3	95	21	0	18	4	5	4	0	20	2	0	2	0	0	0	2	0	0	0	7	0	0	0	0	0	0	0	0	0	0	0	0	0	0	0	0	0	0
Jejunum-Pen2-Bird9	5675	209	685	220	1134	9	0	0	30	38	0	51	11	7	0	5	2	9	0	0	0	0	0	0	0	2	0	0	0	0	0	0	0	0	0	0	0	0	0	0	0	0	0	0	0	0	0	0	0
Jejunum-Pen19-Bird92	8394	103	15	163	518	4	8	12	38	0	0	79	13	0	19	7	4	3	0	26	2	0	0	0	0	0	9	0	0	0	0	0	0	2	0	0	0	2	0	10	0	0	0	0	0	0	0	0	0
Jejunum-Pen22-Bird107	6782	37	29	182	126	14	52	2	17	4	0	103	23	0	13	7	29	11	0	54	4	2	2	0	0	0	8	0	0	0	0	0	0	0	0	0	0	2	0	0	0	0	0	0	0	0	0	0	0
Jejunum-Pen30-Bird147	7267	80	34	147	64	13	0	2	19	6	0	2	0	2	0	3	0	0	0	0	0	0	0	0	0	0	0	0	0	0	0	0	0	0	0	0	0	0	0	0	0	0	0	0	0	0	0	0	0
Jejunum-Pen45-Bird221	10429	9	39	347	19	12	3	5	38	3	4	15	2	0	0	0	2	0	0	13	2	0	0	0	0	0	0	0	0	0	0	0	0	0	0	0	0	0	0	0	0	0	0	0	0	0	0	0	0
Jejunum-Pen57-Bird282	13225	0	6	49	47	12	2	6	5	0	0	8	0	0	0	0	0	2	0	2	0	0	0	0	0	0	0	0	0	0	0	0	0	0	0	0	0	0	0	0	0	0	0	0	0	0	0	0	0
Jejunum-Pen62-Bird307	13550	0	8	25	46	0	0	7	4	2	0	2	0	0	2	0	0	0	0	0	0	0	0	0	0	0	0	0	0	0	0	0	0	0	0	0	0	0	0	0	0	0	0	0	0	0	0	0	0
[truncated: 114 more columns]
